# Supplementary material for: Radiolabeled Gold Nanoseeds Decorated with Substance P Peptides: Synthesis, Characterization and In Vitro Evaluation in Glioblastoma Cellular Models
Source: Int J Mol Sci. 2022 Jan 6;23(2):617. doi: 10.3390/ijms23020617 (PMC8775581; doi:10.3390/ijms23020617)
Supplement: Supplementary file 1 [file ijms-23-00617-s001.zip]

Archive with 1 entries (1 files):
- ijms-1535554-supplementary.pdf
